# Supplementary material for: Outcome after Prenatal Diagnosis of Trisomy 13, 18, and 21 in Fetuses with Congenital Heart Disease
Source: Life (Basel). 2022 Aug 12;12(8):1223. doi: 10.3390/life12081223 (PMC9410270; doi:10.3390/life12081223)
Supplement: Supplementary file 1 [file life-12-01223-s001.zip]

Archive with 1 entries (1 files):
- life-1844248-supplementary.pdf
